# Supplementary material for: SARS-CoV-2 Variants Identification: Overview of Molecular Existing Methods
Source: Pathogens. 2022 Sep 17;11(9):1058. doi: 10.3390/pathogens11091058 (PMC9504725; doi:10.3390/pathogens11091058)
Supplement: Supplementary file 1 [file pathogens-11-01058-s001.zip]

Archive with 1 entries (1 files):
- pathogens-1861059-supplementary.pdf
